# Supplementary material for: The development of Nanosota-1 as anti-SARS-CoV-2 nanobody drug candidates
Source: eLife. 2021 Aug 2;10:e64815. doi: 10.7554/eLife.64815 (PMC8354634; doi:10.7554/eLife.64815)
Supplement: Figure 2—figure supplement 4—source data 1. [file elife-64815-fig2-figsupp4-data1.zip]

Archive with 22 entries (21 files):
- Figure 2-figure supplement 4-source data 1/
- __MACOSX/._Figure 2-figure supplement 4-source data 1
- Figure 2-figure supplement 4-source data 1/Figure 2-figure supplement 4C-source data 4 labeled.tif
- __MACOSX/Figure 2-figure supplement 4-source data 1/._Figure 2-figure supplement 4C-source data 4 labeled.tif
- Figure 2-figure supplement 4-source data 1/Figure 2-figure supplement 4B-source data 3 labeled.tif
- __MACOSX/Figure 2-figure supplement 4-source data 1/._Figure 2-figure supplement 4B-source data 3 labeled.tif
- Figure 2-figure supplement 4-source data 1/.DS_Store
- __MACOSX/Figure 2-figure supplement 4-source data 1/._.DS_Store
- Figure 2-figure supplement 4-source data 1/Figure 2-figure supplement 4A-source data 1 labeled.tif
- __MACOSX/Figure 2-figure supplement 4-source data 1/._Figure 2-figure supplement 4A-source data 1 labeled.tif
- Figure 2-figure supplement 4-source data 1/SDS-PAGE gels and blots.docx
- __MACOSX/Figure 2-figure supplement 4-source data 1/._SDS-PAGE gels and blots.docx
- Figure 2-figure supplement 4-source data 1/Figure 2-figure supplement 4B-source data 2.tif
- __MACOSX/Figure 2-figure supplement 4-source data 1/._Figure 2-figure supplement 4B-source data 2.tif
- Figure 2-figure supplement 4-source data 1/Figure 2-figure supplement 4C-source data 4.tif
- __MACOSX/Figure 2-figure supplement 4-source data 1/._Figure 2-figure supplement 4C-source data 4.tif
- Figure 2-figure supplement 4-source data 1/Figure 2-figure supplement 4B-source data 3.tif
- __MACOSX/Figure 2-figure supplement 4-source data 1/._Figure 2-figure supplement 4B-source data 3.tif
- Figure 2-figure supplement 4-source data 1/Figure 2-figure supplement 4B-source data 2 labeled.tif
- __MACOSX/Figure 2-figure supplement 4-source data 1/._Figure 2-figure supplement 4B-source data 2 labeled.tif
- Figure 2-figure supplement 4-source data 1/Figure 2-figure supplement 4A-source data 1.tif
- __MACOSX/Figure 2-figure supplement 4-source data 1/._Figure 2-figure supplement 4A-source data 1.tif
