# Supplementary material for: The development of Nanosota-1 as anti-SARS-CoV-2 nanobody drug candidates
Source: eLife. 2021 Aug 2;10:e64815. doi: 10.7554/eLife.64815 (PMC8354634; doi:10.7554/eLife.64815)
Supplement: Figure 4—source data 1. [file elife-64815-fig4-data1.zip]

Archive with 26 entries (25 files):
- Figure 4D-source data 1/
- __MACOSX/._Figure 4D-source data 1
- Figure 4D-source data 1/.DS_Store
- __MACOSX/Figure 4D-source data 1/._.DS_Store
- Figure 4D-source data 1/Figure 4D-source data 9.tif
- __MACOSX/Figure 4D-source data 1/._Figure 4D-source data 9.tif
- Figure 4D-source data 1/Figure 4D-source data 8.tif
- __MACOSX/Figure 4D-source data 1/._Figure 4D-source data 8.tif
- Figure 4D-source data 1/Figure 4D-source data 3.tif
- __MACOSX/Figure 4D-source data 1/._Figure 4D-source data 3.tif
- Figure 4D-source data 1/Figure 4D-source data 2.tif
- __MACOSX/Figure 4D-source data 1/._Figure 4D-source data 2.tif
- Figure 4D-source data 1/Figure 4D-source data 10.tif
- __MACOSX/Figure 4D-source data 1/._Figure 4D-source data 10.tif
- Figure 4D-source data 1/Figure 4D-source data 1.tif
- __MACOSX/Figure 4D-source data 1/._Figure 4D-source data 1.tif
- Figure 4D-source data 1/Figure 4D-source data 5.tif
- __MACOSX/Figure 4D-source data 1/._Figure 4D-source data 5.tif
- Figure 4D-source data 1/Figure 4D-source data 4.tif
- __MACOSX/Figure 4D-source data 1/._Figure 4D-source data 4.tif
- Figure 4D-source data 1/Figure 4D-source data 6.tif
- __MACOSX/Figure 4D-source data 1/._Figure 4D-source data 6.tif
- Figure 4D-source data 1/Figure 4D-source data 7.tif
- __MACOSX/Figure 4D-source data 1/._Figure 4D-source data 7.tif
- Figure 4D-source data 1/Mouse lung histology.docx
- __MACOSX/Figure 4D-source data 1/._Mouse lung histology.docx
