# Supplementary material for: The development of Nanosota-1 as anti-SARS-CoV-2 nanobody drug candidates
Source: eLife. 2021 Aug 2;10:e64815. doi: 10.7554/eLife.64815 (PMC8354634; doi:10.7554/eLife.64815)
Supplement: Figure 5—source data 1. [file elife-64815-fig5-data1.zip]

Archive with 9 entries (8 files):
- Figure 5A-source data 1/
- Figure 5A-source data 1/SDS-PAGE gel.docx
- __MACOSX/Figure 5A-source data 1/._SDS-PAGE gel.docx
- Figure 5A-source data 1/.DS_Store
- __MACOSX/Figure 5A-source data 1/._.DS_Store
- Figure 5A-source data 1/Figure 5A-source data 1.tif
- __MACOSX/Figure 5A-source data 1/._Figure 5A-source data 1.tif
- Figure 5A-source data 1/Figure 5A-source data 1 labeled.tif
- __MACOSX/Figure 5A-source data 1/._Figure 5A-source data 1 labeled.tif
